# Supplementary material for: Histone Deacetylase Inhibitors Impair Glioblastoma Cell Motility and Proliferation
Source: Cancers (Basel). 2022 Apr 9;14(8):1897. doi: 10.3390/cancers14081897 (PMC9027190; doi:10.3390/cancers14081897)
Supplement: Supplementary file 1 [file cancers-14-01897-s001.zip]

Archive with 2 entries (2 files):
- cancers-1554593-supplementary-done.pdf
- Supplementary_Table_S3.xlsx
