# Supplementary material for: Histone Deacetylase Inhibitors Impair Glioblastoma Cell Motility and Proliferation
Source: Cancers (Basel). 2022 Apr 9;14(8):1897. doi: 10.3390/cancers14081897 (PMC9027190; doi:10.3390/cancers14081897)
Supplement: Supplementary file 1 [file cancers-14-01897-s001.zip › Supplementary_Table_S3.xlsx]

## Sheet: Foglio1
Supplementary Table S3: List of genes commonly pertubated by TSA and SAHA treatment.
PAQR5	progestin and adipoQ receptor family member 5
CLDN1	claudin 1
USP53	ubiquitin specific peptidase 53
ROPN1L	rhophilin associated tail protein 1 like
LEKR1	leucine, glutamate and lysine rich 1
DUSP5	dual specificity phosphatase 5
AMN1	antagonist of mitotic exit network 1 homolog
SLC25A27	solute carrier family 25 member 27
SYN1	synapsin I
PRKAR2B	protein kinase cAMP-dependent type II regulatory subunit beta
IER3	immediate early response 3
CASC1	cancer susceptibility 1
RTBDN	retbindin
VWA5A	von Willebrand factor A domain containing 5A
ENPP5	ectonucleotide pyrophosphatase/phosphodiesterase family member 5
CPA4	carboxypeptidase A4
F11R	F11 receptor
RIIAD1	regulatory subunit of type II PKA R-subunit domain containing 1
TFPI2	tissue factor pathway inhibitor 2
TEX15	testis expressed 15, meiosis and synapsis associated
SERPINI1	serpin family I member 1
C12orf60	chromosome 12 open reading frame 60
REEP6	receptor accessory protein 6
CYP1A1	cytochrome P450 family 1 subfamily A member 1
SCN9A	sodium voltage-gated channel alpha subunit 9
LAMP3	lysosomal associated membrane protein 3
SERPINE1	serpin family E member 1
CREG1	cellular repressor of E1A stimulated genes 1
MERTK	MER proto-oncogene, tyrosine kinase
CCDC110	coiled-coil domain containing 110
GDF9	growth differentiation factor 9
SLC12A8	solute carrier family 12 member 8
PADI2	peptidyl arginine deiminase 2
ACTBL2	actin beta like 2
TNFRSF9	TNF receptor superfamily member 9
NRIP3	nuclear receptor interacting protein 3
EFNA3	ephrin A3
CD24	CD24 molecule
CHGB	chromogranin B
PTPRN	protein tyrosine phosphatase receptor type N
VGF	VGF nerve growth factor inducible
NABP1	nucleic acid binding protein 1
DNER	delta/notch like EGF repeat containing
MICA	MHC class I polypeptide-related sequence A
LRRIQ1	leucine rich repeats and IQ motif containing 1
C9orf43	chromosome 9 open reading frame 43
ARHGAP26	Rho GTPase activating protein 26
LIPH	lipase H
TMEM241	transmembrane protein 241
UNC13A	unc-13 homolog A
IQCH	IQ motif containing H
MET	MET proto-oncogene, receptor tyrosine kinase
ULBP2	UL16 binding protein 2
NFE2L3	nuclear factor, erythroid 2 like 3
ITGA2	integrin subunit alpha 2
CCDC148	coiled-coil domain containing 148
GCLC	glutamate-cysteine ligase catalytic subunit
CITED2	Cbp/p300 interacting transactivator with Glu/Asp rich carboxy-terminal domain 2
TTLL6	tubulin tyrosine ligase like 6
RFPL4A	ret finger protein like 4A
AP1S3	adaptor related protein complex 1 subunit sigma 3
TFB1M	transcription factor B1, mitochondrial
CFAP57	cilia and flagella associated protein 57
ATP1A3	ATPase Na+/K+ transporting subunit alpha 3
INAFM1	InaF motif containing 1
RGS9	regulator of G protein signaling 9
CLDN10	claudin 10
MLF1	myeloid leukemia factor 1
BCO2	beta-carotene oxygenase 2
PLS1	plastin 1
C6orf52	chromosome 6 open reading frame 52
ENPP1	ectonucleotide pyrophosphatase/phosphodiesterase 1
DMKN	dermokine
SPTLC3	serine palmitoyltransferase long chain base subunit 3
GBP5	guanylate binding protein 5
RGS2	regulator of G protein signaling 2
DNAJC1	DnaJ heat shock protein family (Hsp40) member C1
GALNT10	polypeptide N-acetylgalactosaminyltransferase 10
ELOVL4	ELOVL fatty acid elongase 4
ELL2	elongation factor for RNA polymerase II 2
ETFBKMT	electron transfer flavoprotein subunit beta lysine methyltransferase
PAIP2B	poly(A) binding protein interacting protein 2B
GRAMD1C	GRAM domain containing 1C
PRKAG2	protein kinase AMP-activated non-catalytic subunit gamma 2
CD274	CD274 molecule
BEX5	brain expressed X-linked 5
CAMKMT	calmodulin-lysine N-methyltransferase
BORCS5	BLOC-1 related complex subunit 5
PRSS3	serine protease 3
CTSB	cathepsin B
TPK1	thiamin pyrophosphokinase 1
STAT4	signal transducer and activator of transcription 4
DUSP10	dual specificity phosphatase 10
HDAC3	histone deacetylase 3
CCDC39	coiled-coil domain containing 39
CDKN1A	cyclin dependent kinase inhibitor 1A
SDC4	syndecan 4
SLC17A7	solute carrier family 17 member 7
STEAP2	STEAP2 metalloreductase
PPM1J	protein phosphatase, Mg2+/Mn2+ dependent 1J
CRLF1	cytokine receptor like factor 1
NPL	N-acetylneuraminate pyruvate lyase
SUSD4	sushi domain containing 4
NDFIP2	Nedd4 family interacting protein 2
SRXN1	sulfiredoxin 1
STEAP1	STEAP family member 1
EFCAB10	EF-hand calcium binding domain 10
GPR160	G protein-coupled receptor 160
CCDC28A	coiled-coil domain containing 28A
SFR1	SWI5 dependent homologous recombination repair protein 1
PRDX1	peroxiredoxin 1
PERP	p53 apoptosis effector related to PMP22
GLCE	glucuronic acid epimerase
PLA2G12A	phospholipase A2 group XIIA
FGD6	FYVE, RhoGEF and PH domain containing 6
CCN2	cellular communication network factor 2
MYO1D	myosin ID
TUFT1	tuftelin 1
ABCD2	ATP binding cassette subfamily D member 2
BMP4	bone morphogenetic protein 4
PPP1R21	protein phosphatase 1 regulatory subunit 21
SKAP2	src kinase associated phosphoprotein 2
SEC22B	SEC22 homolog B, vesicle trafficking protein (gene/pseudogene)
SCN3B	sodium voltage-gated channel beta subunit 3
AMBN	ameloblastin
EID3	EP300 interacting inhibitor of differentiation 3
AHNAK2	AHNAK nucleoprotein 2
ACTL6B	actin like 6B
RALGAPA2	Ral GTPase activating protein catalytic alpha subunit 2
HPCAL1	hippocalcin like 1
GEM	GTP binding protein overexpressed in skeletal muscle
STX7	syntaxin 7
MBNL2	muscleblind like splicing regulator 2
LCA5L	lebercilin LCA5 like
KCNH7	potassium voltage-gated channel subfamily H member 7
DNAH6	dynein axonemal heavy chain 6
CYB5R1	cytochrome b5 reductase 1
PARD6B	par-6 family cell polarity regulator beta
CLGN	calmegin
CLCN4	chloride voltage-gated channel 4
ANKRD1	ankyrin repeat domain 1
SYT1	synaptotagmin 1
ARL6	ADP ribosylation factor like GTPase 6
CLYBL	citrate lyase beta like
ZNRD2	zinc ribbon domain containing 2
PPP4R4	protein phosphatase 4 regulatory subunit 4
PIGM	phosphatidylinositol glycan anchor biosynthesis class M
RAB3A	RAB3A, member RAS oncogene family
GEMIN8	gem nuclear organelle associated protein 8
MAP2K3	mitogen-activated protein kinase kinase 3
KIAA0319	KIAA0319
POLG2	DNA polymerase gamma 2, accessory subunit
ANKRD42	ankyrin repeat domain 42
IQUB	IQ motif and ubiquitin domain containing
INTS13	integrator complex subunit 13
SLC9A9	solute carrier family 9 member A9
ENPP2	ectonucleotide pyrophosphatase/phosphodiesterase 2
TBC1D7	TBC1 domain family member 7
GPR85	G protein-coupled receptor 85
LMNTD1	lamin tail domain containing 1
PIGF	phosphatidylinositol glycan anchor biosynthesis class F
RHBDD1	rhomboid domain containing 1
GDAP1	ganglioside induced differentiation associated protein 1
CDS1	CDP-diacylglycerol synthase 1
SLC25A44	solute carrier family 25 member 44
SNAPC1	small nuclear RNA activating complex polypeptide 1
LRRC6	leucine rich repeat containing 6
DENND2C	DENN domain containing 2C
CHML	CHM like Rab escort protein
B3GALT1	beta-1,3-galactosyltransferase 1
WDR17	WD repeat domain 17
TEX9	testis expressed 9
TDRKH	tudor and KH domain containing
GCA	grancalcin
DPM1	dolichyl-phosphate mannosyltransferase subunit 1, catalytic
IQCN	IQ motif containing N
CCN1	cellular communication network factor 1
C20orf27	chromosome 20 open reading frame 27
VAT1L	vesicle amine transport 1 like
TMEM38B	transmembrane protein 38B
INA	internexin neuronal intermediate filament protein alpha
ATP6V1E2	ATPase H+ transporting V1 subunit E2
RADX	RPA1 related single stranded DNA binding protein, X-linked
BASP1	brain abundant membrane attached signal protein 1
DCDC1	doublecortin domain containing 1
GSDMB	gasdermin B
ZFP36	ZFP36 ring finger protein
CLMN	calmin
WDR63	WD repeat domain 63
CSRNP1	cysteine and serine rich nuclear protein 1
LMTK2	lemur tyrosine kinase 2
SVIP	small VCP interacting protein
FBXO48	F-box protein 48
CCDC181	coiled-coil domain containing 181
GDE1	glycerophosphodiester phosphodiesterase 1
CALCOCO1	calcium binding and coiled-coil domain 1
MARCHF3	membrane associated ring-CH-type finger 3
ERN1	endoplasmic reticulum to nucleus signaling 1
STX3	syntaxin 3
KLF5	Kruppel like factor 5
IL31RA	interleukin 31 receptor A
CCNB3	cyclin B3
GCLM	glutamate-cysteine ligase modifier subunit
SLC4A5	solute carrier family 4 member 5
PLEK2	pleckstrin 2
SERTAD2	SERTA domain containing 2
EFCAB12	EF-hand calcium binding domain 12
C11orf65	chromosome 11 open reading frame 65
PKIA	cAMP-dependent protein kinase inhibitor alpha
TXNDC16	thioredoxin domain containing 16
RSPH4A	radial spoke head component 4A
ARL15	ADP ribosylation factor like GTPase 15
MMAA	metabolism of cobalamin associated A
YKT6	YKT6 v-SNARE homolog
SLC2A3	solute carrier family 2 member 3
UGT3A2	UDP glycosyltransferase family 3 member A2
CYP2R1	cytochrome P450 family 2 subfamily R member 1
CDON	cell adhesion associated, oncogene regulated
BIN3	bridging integrator 3
SPA17	sperm autoantigenic protein 17
CTSV	cathepsin V
ULK4	unc-51 like kinase 4
ATG4A	autophagy related 4A cysteine peptidase
ACSM3	acyl-CoA synthetase medium chain family member 3
ARL8B	ADP ribosylation factor like GTPase 8B
LACTB	lactamase beta
EXPH5	exophilin 5
CLBA1	clathrin binding box of aftiphilin containing 1
BMP6	bone morphogenetic protein 6
GPC3	glypican 3
PIFO	primary cilia formation
DNAJC12	DnaJ heat shock protein family (Hsp40) member C12
C9orf85	chromosome 9 open reading frame 85
ABCG2	ATP binding cassette subfamily G member 2 (Junior blood group)
GPX3	glutathione peroxidase 3
CA2	carbonic anhydrase 2
IPO13	importin 13
SGK1	serum/glucocorticoid regulated kinase 1
BMP2K	BMP2 inducible kinase
PIGN	phosphatidylinositol glycan anchor biosynthesis class N
PPM1L	protein phosphatase, Mg2+/Mn2+ dependent 1L
GLIPR1L2	GLIPR1 like 2
DUSP1	dual specificity phosphatase 1
SDHAF3	succinate dehydrogenase complex assembly factor 3
CRABP1	cellular retinoic acid binding protein 1
FAM91A1	family with sequence similarity 91 member A1
HABP4	hyaluronan binding protein 4
ITIH5	inter-alpha-trypsin inhibitor heavy chain 5
SMIM8	small integral membrane protein 8
SEMA3C	semaphorin 3C
MFSD4B	major facilitator superfamily domain containing 4B
PUS3	pseudouridine synthase 3
YPEL2	yippee like 2
PTCD2	pentatricopeptide repeat domain 2
TSPAN13	tetraspanin 13
BBS9	Bardet-Biedl syndrome 9
CCDC112	coiled-coil domain containing 112
TMEM205	transmembrane protein 205
UCHL3	ubiquitin C-terminal hydrolase L3
CALB2	calbindin 2
SEC11C	SEC11 homolog C, signal peptidase complex subunit
KLLN	killin, p53 regulated DNA replication inhibitor
AK9	adenylate kinase 9
CLEC16A	C-type lectin domain containing 16A
TRIM66	tripartite motif containing 66
CPED1	cadherin like and PC-esterase domain containing 1
TCP11L2	t-complex 11 like 2
ULBP3	UL16 binding protein 3
ANKRD46	ankyrin repeat domain 46
FAM160A1	family with sequence similarity 160 member A1
BIRC3	baculoviral IAP repeat containing 3
GMCL1	germ cell-less 1, spermatogenesis associated
CYFIP2	cytoplasmic FMR1 interacting protein 2
TMEM99	transmembrane protein 99 (putative)
PLTP	phospholipid transfer protein
CHCHD7	coiled-coil-helix-coiled-coil-helix domain containing 7
ORMDL2	ORMDL sphingolipid biosynthesis regulator 2
DGKK	diacylglycerol kinase kappa
RFESD	Rieske Fe-S domain containing
NAP1L3	nucleosome assembly protein 1 like 3
PRRG1	proline rich and Gla domain 1
AGTR1	angiotensin II receptor type 1
CRIPT	CXXC repeat containing interactor of PDZ3 domain
GMNC	geminin coiled-coil domain containing
STEAP1B	STEAP family member 1B
KDM1B	lysine demethylase 1B
HYKK	hydroxylysine kinase
LIFR	LIF receptor subunit alpha
SNORD89	small nucleolar RNA, C/D box 89
HESX1	HESX homeobox 1
SYAP1	synapse associated protein 1
CD68	CD68 molecule
KCNE1	potassium voltage-gated channel subfamily E regulatory subunit 1
SHQ1	SHQ1, H/ACA ribonucleoprotein assembly factor
TMEM59L	transmembrane protein 59 like
C7orf57	chromosome 7 open reading frame 57
MAFK	MAF bZIP transcription factor K
ATG4B	autophagy related 4B cysteine peptidase
HSPA2	heat shock protein family A (Hsp70) member 2
TNFRSF10D	TNF receptor superfamily member 10d
SLC23A2	solute carrier family 23 member 2
BBS7	Bardet-Biedl syndrome 7
ATP7A	ATPase copper transporting alpha
SLC36A1	solute carrier family 36 member 1
FBH1	F-box DNA helicase 1
TPMT	thiopurine S-methyltransferase
FBLN5	fibulin 5
WHRN	whirlin
LYAR	Ly1 antibody reactive
LPCAT3	lysophosphatidylcholine acyltransferase 3
GRK3	G protein-coupled receptor kinase 3
MUC3A	mucin 3A, cell surface associated
KBTBD8	kelch repeat and BTB domain containing 8
AGTPBP1	ATP/GTP binding protein 1
STK38L	serine/threonine kinase 38 like
TMEM144	transmembrane protein 144
POLR2H	RNA polymerase II subunit H
SERINC2	serine incorporator 2
PTPN1	protein tyrosine phosphatase non-receptor type 1
BRINP1	BMP/retinoic acid inducible neural specific 1
NFIL3	nuclear factor, interleukin 3 regulated
RAET1G	retinoic acid early transcript 1G
OXSM	3-oxoacyl-ACP synthase, mitochondrial
CFAP69	cilia and flagella associated protein 69
EXT1	exostosin glycosyltransferase 1
COL6A3	collagen type VI alpha 3 chain
C3orf52	chromosome 3 open reading frame 52
TPH1	tryptophan hydroxylase 1
PIGH	phosphatidylinositol glycan anchor biosynthesis class H
ATG101	autophagy related 101
TMEM159	transmembrane protein 159
SH3BGRL2	SH3 domain binding glutamate rich protein like 2
GABRB2	gamma-aminobutyric acid type A receptor beta2 subunit
PLCL1	phospholipase C like 1 (inactive)
DAAM1	dishevelled associated activator of morphogenesis 1
TUT7	terminal uridylyl transferase 7
STAT1	signal transducer and activator of transcription 1
TMEM130	transmembrane protein 130
GSKIP	GSK3B interacting protein
GRHL1	grainyhead like transcription factor 1
PACRG	parkin coregulated
ATP6V1D	ATPase H+ transporting V1 subunit D
WDR19	WD repeat domain 19
ABHD10	abhydrolase domain containing 10
TWISTNB	TWIST neighbor
ZFAND4	zinc finger AN1-type containing 4
ARMH4	armadillo like helical domain containing 4
NME7	NME/NM23 family member 7
ARMC2	armadillo repeat containing 2
NOC3L	NOC3 like DNA replication regulator
RAET1L	retinoic acid early transcript 1L
VRK3	VRK serine/threonine kinase 3
SLC25A4	solute carrier family 25 member 4
UXS1	UDP-glucuronate decarboxylase 1
NFS1	NFS1 cysteine desulfurase
SAV1	salvador family WW domain containing protein 1
TIMP1	TIMP metallopeptidase inhibitor 1
NR4A3	nuclear receptor subfamily 4 group A member 3
BET1	Bet1 golgi vesicular membrane trafficking protein
IFT20	intraflagellar transport 20
TMEM41B	transmembrane protein 41B
ARSK	arylsulfatase family member K
TTC30A	tetratricopeptide repeat domain 30A
NCCRP1	NCCRP1, F-box associated domain containing
TMTC3	transmembrane O-mannosyltransferase targeting cadherins 3
TXNL4B	thioredoxin like 4B
LYSMD3	LysM domain containing 3
GALK2	galactokinase 2
VPS8	VPS8 subunit of CORVET complex
KDM7A	lysine demethylase 7A
WDR5B	WD repeat domain 5B
GNG3	G protein subunit gamma 3
FGFR1OP2	FGFR1 oncogene partner 2
ABRAXAS1	abraxas 1, BRCA1 A complex subunit
CCDC169	coiled-coil domain containing 169
PCMT1	protein-L-isoaspartate (D-aspartate) O-methyltransferase
HBA1	hemoglobin subunit alpha 1
RMND1	required for meiotic nuclear division 1 homolog
TTC5	tetratricopeptide repeat domain 5
PCBP3	poly(rC) binding protein 3
CA3	carbonic anhydrase 3
TXNDC17	thioredoxin domain containing 17
GLB1L2	galactosidase beta 1 like 2
APEH	acylaminoacyl-peptide hydrolase
KIAA1324L	KIAA1324 like
CASZ1	castor zinc finger 1
CHRFAM7A	CHRNA7 (exons 5-10) and FAM7A (exons A-E) fusion
CALB1	calbindin 1
STK4	serine/threonine kinase 4
DYRK3	dual specificity tyrosine phosphorylation regulated kinase 3
NBEAL1	neurobeachin like 1
SLFN11	schlafen family member 11
MARCHF10	membrane associated ring-CH-type finger 10
NR3C2	nuclear receptor subfamily 3 group C member 2
DDX10	DEAD-box helicase 10
EIF4E3	eukaryotic translation initiation factor 4E family member 3
STMN4	stathmin 4
HEATR5A	HEAT repeat containing 5A
PARM1	prostate androgen-regulated mucin-like protein 1
DNAAF4	dynein axonemal assembly factor 4
PITHD1	PITH domain containing 1
ENPP4	ectonucleotide pyrophosphatase/phosphodiesterase 4
RUNDC3A	RUN domain containing 3A
NME5	NME/NM23 family member 5
MAK	male germ cell associated kinase
TMEM176A	transmembrane protein 176A
SLC51B	solute carrier family 51 beta subunit
RFPL4AL1	ret finger protein like 4A like 1
BBS12	Bardet-Biedl syndrome 12
CYB5R4	cytochrome b5 reductase 4
WDCP	WD repeat and coiled coil containing
DNM3	dynamin 3
CLDN6	claudin 6
AKTIP	AKT interacting protein
DNAI1	dynein axonemal intermediate chain 1
YIPF1	Yip1 domain family member 1
SYTL3	synaptotagmin like 3
AKR1C3	aldo-keto reductase family 1 member C3
IFT88	intraflagellar transport 88
CYP24A1	cytochrome P450 family 24 subfamily A member 1
RAB3C	RAB3C, member RAS oncogene family
MPP7	membrane palmitoylated protein 7
SCIN	scinderin
RAB11FIP1	RAB11 family interacting protein 1
ATP8A1	ATPase phospholipid transporting 8A1
ABI3BP	ABI family member 3 binding protein
SNAI1	snail family transcriptional repressor 1
FANK1	fibronectin type III and ankyrin repeat domains 1
C8orf48	chromosome 8 open reading frame 48
CREM	cAMP responsive element modulator
MAP9	microtubule associated protein 9
KIAA0825	KIAA0825
HIBCH	3-hydroxyisobutyryl-CoA hydrolase
ERMP1	endoplasmic reticulum metallopeptidase 1
PPM1N	protein phosphatase, Mg2+/Mn2+ dependent 1N (putative)
LRRC15	leucine rich repeat containing 15
SGPP1	sphingosine-1-phosphate phosphatase 1
PNPLA8	patatin like phospholipase domain containing 8
ULBP1	UL16 binding protein 1
HPCAL4	hippocalcin like 4
SLC7A10	solute carrier family 7 member 10
ADRB2	adrenoceptor beta 2
IQGAP2	IQ motif containing GTPase activating protein 2
MT1X	metallothionein 1X
BICDL1	BICD family like cargo adaptor 1
GKAP1	G kinase anchoring protein 1
STMN2	stathmin 2
LINS1	lines homolog 1
CTSH	cathepsin H
DNAH7	dynein axonemal heavy chain 7
PKP2	plakophilin 2
CD55	CD55 molecule (Cromer blood group)
EAF2	ELL associated factor 2
TAF4B	TATA-box binding protein associated factor 4b
MMP1	matrix metallopeptidase 1
ZNF215	zinc finger protein 215
OR4F15	olfactory receptor family 4 subfamily F member 15
MED20	mediator complex subunit 20
SECISBP2	SECIS binding protein 2
CES4A	carboxylesterase 4A
RUNDC3B	RUN domain containing 3B
FUCA1	alpha-L-fucosidase 1
VDR	vitamin D receptor
MICU2	mitochondrial calcium uptake 2
SRP54	signal recognition particle 54
KLRC2	killer cell lectin like receptor C2
SHC4	SHC adaptor protein 4
PPIL6	peptidylprolyl isomerase like 6
ADARB1	adenosine deaminase RNA specific B1
ACADSB	acyl-CoA dehydrogenase short/branched chain
EFCAB1	EF-hand calcium binding domain 1
FAM241A	family with sequence similarity 241 member A
TMEM200A	transmembrane protein 200A
ADAMTS6	ADAM metallopeptidase with thrombospondin type 1 motif 6
TMEM232	transmembrane protein 232
TMEM176B	transmembrane protein 176B
ZNF483	zinc finger protein 483
CLUL1	clusterin like 1
SHTN1	shootin 1
VSNL1	visinin like 1
MMP10	matrix metallopeptidase 10
CHRNA3	cholinergic receptor nicotinic alpha 3 subunit
MAATS1	MYCBP associated and testis expressed 1
CNTN1	contactin 1
ZBBX	zinc finger B-box domain containing
LYNX1	Ly6/neurotoxin 1
HOXC10	homeobox C10
DCLK1	doublecortin like kinase 1
LINC00934	long intergenic non-protein coding RNA 934
FABP4	fatty acid binding protein 4
PTX3	pentraxin 3
SLC27A2	solute carrier family 27 member 2
ATP1B2	ATPase Na+/K+ transporting subunit beta 2
SERPINB2	serpin family B member 2
KLHL29	kelch like family member 29
SCRG1	stimulator of chondrogenesis 1
LHFPL3	LHFPL tetraspan subfamily member 3
ASCL1	achaete-scute family bHLH transcription factor 1
VIT	vitrin
GFAP	glial fibrillary acidic protein
RHOJ	ras homolog family member J
ASPA	aspartoacylase
PRRX1	paired related homeobox 1
GABBR2	gamma-aminobutyric acid type B receptor subunit 2
PMP2	peripheral myelin protein 2
HUNK	hormonally up-regulated Neu-associated kinase
SLC1A3	solute carrier family 1 member 3
MLC1	modulator of VRAC current 1
GPM6A	glycoprotein M6A
CLEC2B	C-type lectin domain family 2 member B
LAMP5	lysosomal associated membrane protein family member 5
BEST3	bestrophin 3
TXNDC15	thioredoxin domain containing 15
BOC	BOC cell adhesion associated, oncogene regulated
RFTN2	raftlin family member 2
HAS2	hyaluronan synthase 2
FABP7	fatty acid binding protein 7
SPARCL1	SPARC like 1
EMP3	epithelial membrane protein 3
PTPRZ1	protein tyrosine phosphatase receptor type Z1
MIR99AHG	mir-99a-let-7c cluster host gene
NLGN3	neuroligin 3
FADS2	fatty acid desaturase 2
CCNB2	cyclin B2
NTSR1	neurotensin receptor 1
IFIT3	interferon induced protein with tetratricopeptide repeats 3
MBNL3	muscleblind like splicing regulator 3
MATN2	matrilin 2
SCARA3	scavenger receptor class A member 3
IFITM3	interferon induced transmembrane protein 3
VCAN	versican
EDN1	endothelin 1
C1QTNF6	C1q and TNF related 6
INSYN2A	inhibitory synaptic factor 2A
ABCC3	ATP binding cassette subfamily C member 3
PROM1	prominin 1
PTGFRN	prostaglandin F2 receptor inhibitor
GRIK3	glutamate ionotropic receptor kainate type subunit 3
MVB12B	multivesicular body subunit 12B
SAMD9L	sterile alpha motif domain containing 9 like
MCHR1	melanin concentrating hormone receptor 1
PLEKHS1	pleckstrin homology domain containing S1
COLGALT2	collagen beta(1-O)galactosyltransferase 2
PTPRG	protein tyrosine phosphatase receptor type G
GTF2I	general transcription factor IIi
SNTB1	syntrophin beta 1
CYBRD1	cytochrome b reductase 1
ARHGAP31	Rho GTPase activating protein 31
PLP1	proteolipid protein 1
FAM20C	FAM20C golgi associated secretory pathway kinase
UFC1	ubiquitin-fold modifier conjugating enzyme 1
ERBB3	erb-b2 receptor tyrosine kinase 3
DCX	doublecortin
TRAF3IP2	TRAF3 interacting protein 2
LPL	lipoprotein lipase
MKI67	marker of proliferation Ki-67
GBP1	guanylate binding protein 1
ADAMTS4	ADAM metallopeptidase with thrombospondin type 1 motif 4
IFITM2	interferon induced transmembrane protein 2
ASPM	abnormal spindle microtubule assembly
PLK1	polo like kinase 1
CFLAR	CASP8 and FADD like apoptosis regulator
SLCO4A1	solute carrier organic anion transporter family member 4A1
RGS6	regulator of G protein signaling 6
KIF20A	kinesin family member 20A
PDPN	podoplanin
STK32B	serine/threonine kinase 32B
NQO1	NAD(P)H quinone dehydrogenase 1
GTF3C6	general transcription factor IIIC subunit 6
TAF9B	TATA-box binding protein associated factor 9b
H1-5	H1.5 linker histone, cluster member
ZNF713	zinc finger protein 713
MARVELD1	MARVEL domain containing 1
HEPACAM	hepatic and glial cell adhesion molecule
NTRK2	neurotrophic receptor tyrosine kinase 2
SPAG5	sperm associated antigen 5
KCND3	potassium voltage-gated channel subfamily D member 3
SVIL	supervillin
VIPR1	vasoactive intestinal peptide receptor 1
MGLL	monoglyceride lipase
IFITM1	interferon induced transmembrane protein 1
CENPF	centromere protein F
CDH19	cadherin 19
PTPN9	protein tyrosine phosphatase non-receptor type 9
NUF2	NUF2 component of NDC80 kinetochore complex
TENM1	teneurin transmembrane protein 1
ST8SIA3	ST8 alpha-N-acetyl-neuraminide alpha-2,8-sialyltransferase 3
CHL1	cell adhesion molecule L1 like
CSPG5	chondroitin sulfate proteoglycan 5
SUSD1	sushi domain containing 1
BID	BH3 interacting domain death agonist
SLIT1	slit guidance ligand 1
HOXD10	homeobox D10
SFRP2	secreted frizzled related protein 2
OAS1	2'-5'-oligoadenylate synthetase 1
ZHX2	zinc fingers and homeoboxes 2
SLC27A3	solute carrier family 27 member 3
PARP14	poly(ADP-ribose) polymerase family member 14
KCNE4	potassium voltage-gated channel subfamily E regulatory subunit 4
NSMAF	neutral sphingomyelinase activation associated factor
ST8SIA5	ST8 alpha-N-acetyl-neuraminide alpha-2,8-sialyltransferase 5
SNTG1	syntrophin gamma 1
ADGRL3	adhesion G protein-coupled receptor L3
H2AC4	H2A clustered histone 4
FOXM1	forkhead box M1
CCNB1	cyclin B1
CD200	CD200 molecule
MAGI2	membrane associated guanylate kinase, WW and PDZ domain containing 2
IFIT2	interferon induced protein with tetratricopeptide repeats 2
COL9A3	collagen type IX alpha 3 chain
OBSL1	obscurin like cytoskeletal adaptor 1
FREM2	FRAS1 related extracellular matrix 2
ECPAS	Ecm29 proteasome adaptor and scaffold
JAM2	junctional adhesion molecule 2
ZMYND11	zinc finger MYND-type containing 11
LMO1	LIM domain only 1
TFPI	tissue factor pathway inhibitor
CAP2	cyclase associated actin cytoskeleton regulatory protein 2
DOCK10	dedicator of cytokinesis 10
KIF15	kinesin family member 15
ZNF462	zinc finger protein 462
FAM83D	family with sequence similarity 83 member D
DDR2	discoidin domain receptor tyrosine kinase 2
VPS35L	VPS35 endosomal protein sorting factor like
MSRA	methionine sulfoxide reductase A
OR4N2	olfactory receptor family 4 subfamily N member 2
NSD1	nuclear receptor binding SET domain protein 1
PLK4	polo like kinase 4
LSAMP	limbic system associated membrane protein
LGR5	leucine rich repeat containing G protein-coupled receptor 5
LRRTM2	leucine rich repeat transmembrane neuronal 2
CDK2AP1	cyclin dependent kinase 2 associated protein 1
ZBTB8A	zinc finger and BTB domain containing 8A
CHST3	carbohydrate sulfotransferase 3
PYGO1	pygopus family PHD finger 1
MYOF	myoferlin
PATZ1	POZ/BTB and AT hook containing zinc finger 1
KCNIP1	potassium voltage-gated channel interacting protein 1
NNT	nicotinamide nucleotide transhydrogenase
C10orf90	chromosome 10 open reading frame 90
YAP1	Yes associated protein 1
PTPRD	protein tyrosine phosphatase receptor type D
ADGRG1	adhesion G protein-coupled receptor G1
CUL1	cullin 1
KAT7	lysine acetyltransferase 7
CENPE	centromere protein E
APOBEC3C	apolipoprotein B mRNA editing enzyme catalytic subunit 3C
AKNAD1	AKNA domain containing 1
IGF2BP3	insulin like growth factor 2 mRNA binding protein 3
PRC1	protein regulator of cytokinesis 1
CYP27A1	cytochrome P450 family 27 subfamily A member 1
TOR1A	torsin family 1 member A
EFCAB2	EF-hand calcium binding domain 2
H2AC21	H2A clustered histone 21
SHROOM2	shroom family member 2
PTPRJ	protein tyrosine phosphatase receptor type J
ZNF532	zinc finger protein 532
GALNT5	polypeptide N-acetylgalactosaminyltransferase 5
ARSD	arylsulfatase D
CDC20	cell division cycle 20
TLE5	TLE family member 5, transcriptional modulator
LOXL1	lysyl oxidase like 1
PLPPR5	phospholipid phosphatase related 5
FBXO5	F-box protein 5
TRPM3	transient receptor potential cation channel subfamily M member 3
SLC35F1	solute carrier family 35 member F1
ADAM12	ADAM metallopeptidase domain 12
POGLUT3	protein O-glucosyltransferase 3
CACNG4	calcium voltage-gated channel auxiliary subunit gamma 4
PHF19	PHD finger protein 19
ZC3H7B	zinc finger CCCH-type containing 7B
GTF2IRD2B	GTF2I repeat domain containing 2B
PDE1C	phosphodiesterase 1C
HMGB2	high mobility group box 2
CMTM5	CKLF like MARVEL transmembrane domain containing 5
ZNF730	zinc finger protein 730
CMKLR1	chemerin chemokine-like receptor 1
SPATS2L	spermatogenesis associated serine rich 2 like
GAS7	growth arrest specific 7
PBK	PDZ binding kinase
AURKA	aurora kinase A
SLC2A10	solute carrier family 2 member 10
NAV3	neuron navigator 3
SH3D19	SH3 domain containing 19
LRP8	LDL receptor related protein 8
ZNF436	zinc finger protein 436
FAM111A	family with sequence similarity 111 member A
TCF12	transcription factor 12
UBE2C	ubiquitin conjugating enzyme E2 C
NMI	N-myc and STAT interactor
BAALC	BAALC binder of MAP3K1 and KLF4
NLGN4X	neuroligin 4 X-linked
SNX10	sorting nexin 10
LRRC17	leucine rich repeat containing 17
NPAS3	neuronal PAS domain protein 3
PLEKHA2	pleckstrin homology domain containing A2
AS3MT	arsenite methyltransferase
ATN1	atrophin 1
TOP2A	DNA topoisomerase II alpha
ARHGEF6	Rac/Cdc42 guanine nucleotide exchange factor 6
ARSJ	arylsulfatase family member J
BORCS7-ASMT	BORCS7-ASMT readthrough (NMD candidate)
DBF4	DBF4 zinc finger
OAS2	2'-5'-oligoadenylate synthetase 2
TMLHE	trimethyllysine hydroxylase, epsilon
PTTG1	PTTG1 regulator of sister chromatid separation, securin
SHCBP1	SHC binding and spindle associated 1
DEPDC1	DEP domain containing 1
PDGFRA	platelet derived growth factor receptor alpha
CACNB2	calcium voltage-gated channel auxiliary subunit beta 2
RPE65	retinoid isomerohydrolase RPE65
S100B	S100 calcium binding protein B
SH3BP2	SH3 domain binding protein 2
ST3GAL6	ST3 beta-galactoside alpha-2,3-sialyltransferase 6
ARHGAP11B	Rho GTPase activating protein 11B
H2BC12	H2B clustered histone 12
MMP14	matrix metallopeptidase 14
GATM	glycine amidinotransferase
DOCK7	dedicator of cytokinesis 7
TGFB1I1	transforming growth factor beta 1 induced transcript 1
ADORA1	adenosine A1 receptor
NCAPH	non-SMC condensin I complex subunit H
ZNF521	zinc finger protein 521
CCND2	cyclin D2
CORO2B	coronin 2B
OLFML2B	olfactomedin like 2B
LCTL	lactase like
CASD1	CAS1 domain containing 1
DPP6	dipeptidyl peptidase like 6
KAT6B	lysine acetyltransferase 6B
ZFX	zinc finger protein X-linked
USP13	ubiquitin specific peptidase 13
TTK	TTK protein kinase
ATP9A	ATPase phospholipid transporting 9A (putative)
DDX60	DExD/H-box helicase 60
ANP32B	acidic nuclear phosphoprotein 32 family member B
2004-08-01	argonaute RISC component 4
PCBD1	pterin-4 alpha-carbinolamine dehydratase 1
PSMB8	proteasome 20S subunit beta 8
MIS18BP1	MIS18 binding protein 1
LANCL2	LanC like 2
MSI2	musashi RNA binding protein 2
ATP10B	ATPase phospholipid transporting 10B (putative)
IFI16	interferon gamma inducible protein 16
CRTAP	cartilage associated protein
DNAH9	dynein axonemal heavy chain 9
TLCD3A	TLC domain containing 3A
CSPG4	chondroitin sulfate proteoglycan 4
CCNA2	cyclin A2
KIF4A	kinesin family member 4A
SHC3	SHC adaptor protein 3
LMNB1	lamin B1
NEK6	NIMA related kinase 6
MANEA	mannosidase endo-alpha
CA12	carbonic anhydrase 12
C21orf62	chromosome 21 open reading frame 62
AFF3	AF4/FMR2 family member 3
PHF2	PHD finger protein 2
SRI	sorcin
ENC1	ectodermal-neural cortex 1
ACAT2	acetyl-CoA acetyltransferase 2
APOBEC3D	apolipoprotein B mRNA editing enzyme catalytic subunit 3D
TMEM100	transmembrane protein 100
PGM1	phosphoglucomutase 1
MLLT11	MLLT11 transcription factor 7 cofactor
TYMS	thymidylate synthetase
KDM2B	lysine demethylase 2B
H4C5	H4 clustered histone 5
PRR5L	proline rich 5 like
TPX2	TPX2 microtubule nucleation factor
KLHDC8A	kelch domain containing 8A
ZNF827	zinc finger protein 827
WSCD1	WSC domain containing 1
CSF1	colony stimulating factor 1
CCDC102B	coiled-coil domain containing 102B
PLXNA4	plexin A4
ARSB	arylsulfatase B
RAD51AP1	RAD51 associated protein 1
PRKAR1B	protein kinase cAMP-dependent type I regulatory subunit beta
NHSL1	NHS like 1
GTSE1	G2 and S-phase expressed 1
HMMR	hyaluronan mediated motility receptor
PLPP3	phospholipid phosphatase 3
TET1	tet methylcytosine dioxygenase 1
NTM	neurotrimin
SULF2	sulfatase 2
EPC1	enhancer of polycomb homolog 1
TBX15	T-box transcription factor 15
TPM2	tropomyosin 2
TSKU	tsukushi, small leucine rich proteoglycan
FRMD4A	FERM domain containing 4A
SGO1	shugoshin 1
ZNF660	zinc finger protein 660
GRIA3	glutamate ionotropic receptor AMPA type subunit 3
OTOR	otoraplin
VEGFA	vascular endothelial growth factor A
RSF1	remodeling and spacing factor 1
MEGF10	multiple EGF like domains 10
SERPINF1	serpin family F member 1
CHRNA1	cholinergic receptor nicotinic alpha 1 subunit
PLEKHG1	pleckstrin homology and RhoGEF domain containing G1
IFI44	interferon induced protein 44
MSL1	MSL complex subunit 1
BAZ2B	bromodomain adjacent to zinc finger domain 2B
SMARCB1	SWI/SNF related, matrix associated, actin dependent regulator of chromatin, subfamily b, member 1
CPNE2	copine 2
TXNRD2	thioredoxin reductase 2
POLQ	DNA polymerase theta
KIF14	kinesin family member 14
CNTNAP3B	contactin associated protein like 3B
H3C2	H3 clustered histone 2
LIN9	lin-9 DREAM MuvB core complex component
PLLP	plasmolipin
ERAP2	endoplasmic reticulum aminopeptidase 2
KCNJ16	potassium inwardly rectifying channel subfamily J member 16
DNMT3A	DNA methyltransferase 3 alpha
MYD88	MYD88 innate immune signal transduction adaptor
H3C7	H3 clustered histone 7
VAV2	vav guanine nucleotide exchange factor 2
SH3BGRL	SH3 domain binding glutamate rich protein like
CCND1	cyclin D1
NFKB1	nuclear factor kappa B subunit 1
MARK1	microtubule affinity regulating kinase 1
TAPBP	TAP binding protein
LRRC41	leucine rich repeat containing 41
ADAMTS9	ADAM metallopeptidase with thrombospondin type 1 motif 9
NCAPG	non-SMC condensin I complex subunit G
TM6SF2	transmembrane 6 superfamily member 2
CTPS2	CTP synthase 2
MAP3K1	mitogen-activated protein kinase kinase kinase 1
ARHGAP6	Rho GTPase activating protein 6
NFIC	nuclear factor I C
ABHD17C	abhydrolase domain containing 17C
DTX3L	deltex E3 ubiquitin ligase 3L
FANCI	FA complementation group I
PBX2	PBX homeobox 2
ANK1	ankyrin 1
SYT17	synaptotagmin 17
PCDHB13	protocadherin beta 13
UBE2E1	ubiquitin conjugating enzyme E2 E1
SCRN1	secernin 1
INPPL1	inositol polyphosphate phosphatase like 1
HJURP	Holliday junction recognition protein
ELAVL4	ELAV like RNA binding protein 4
CNTNAP3P2	CNTNAP3 pseudogene 2
SEZ6L	seizure related 6 homolog like
PIPOX	pipecolic acid and sarcosine oxidase
PCDHB16	protocadherin beta 16
PCDHB9	protocadherin beta 9
KIF2C	kinesin family member 2C
TPM4	tropomyosin 4
SEMA5A	semaphorin 5A
NDP	norrin cystine knot growth factor NDP
S100A16	S100 calcium binding protein A16
GPNMB	glycoprotein nmb
INSYN1	inhibitory synaptic factor 1
MMP16	matrix metallopeptidase 16
DKK1	dickkopf WNT signaling pathway inhibitor 1
RCC2	regulator of chromosome condensation 2
IAH1	isoamyl acetate hydrolyzing esterase 1 (putative)
PDE4B	phosphodiesterase 4B
SNX22	sorting nexin 22
ITPKB	inositol-trisphosphate 3-kinase B
KIF23	kinesin family member 23
COL5A2	collagen type V alpha 2 chain
NIPSNAP2	nipsnap homolog 2
NAV1	neuron navigator 1
PDCD1LG2	programmed cell death 1 ligand 2
ENG	endoglin
TNC	tenascin C
SOGA1	suppressor of glucose, autophagy associated 1
DIAPH3	diaphanous related formin 3
ELFN1	extracellular leucine rich repeat and fibronectin type III domain containing 1
TLK1	tousled like kinase 1
IDNK	IDNK gluconokinase
NNMT	nicotinamide N-methyltransferase
ZFP30	ZFP30 zinc finger protein
NTRK3	neurotrophic receptor tyrosine kinase 3
UBE2J1	ubiquitin conjugating enzyme E2 J1
DCLK2	doublecortin like kinase 2
GPR37L1	G protein-coupled receptor 37 like 1
ZDHHC15	zinc finger DHHC-type containing 15
CERT1	ceramide transporter 1
SFXN5	sideroflexin 5
TRIP13	thyroid hormone receptor interactor 13
RFX4	regulatory factor X4
TACC3	transforming acidic coiled-coil containing protein 3
TLR3	toll like receptor 3
NFIX	nuclear factor I X
PRR11	proline rich 11
MOV10	Mov10 RISC complex RNA helicase
CTSO	cathepsin O
GSAP	gamma-secretase activating protein
H2BC7	H2B clustered histone 7
ASTN1	astrotactin 1
H2BC11	H2B clustered histone 11
NLGN1	neuroligin 1
ERAP1	endoplasmic reticulum aminopeptidase 1
EGFR	epidermal growth factor receptor
MAML2	mastermind like transcriptional coactivator 2
CIITA	class II major histocompatibility complex transactivator
PCDHB8	protocadherin beta 8
GBP3	guanylate binding protein 3
COL4A1	collagen type IV alpha 1 chain
KIAA1549L	KIAA1549 like
NME4	NME/NM23 nucleoside diphosphate kinase 4
RBPMS	RNA binding protein, mRNA processing factor
TK2	thymidine kinase 2
RAB15	RAB15, member RAS oncogene family
HMGB3	high mobility group box 3
DLGAP5	DLG associated protein 5
CMPK1	cytidine/uridine monophosphate kinase 1
AADAT	aminoadipate aminotransferase
JADE2	jade family PHD finger 2
DCHS1	dachsous cadherin-related 1
ZBED5	zinc finger BED-type containing 5
NIBAN1	niban apoptosis regulator 1
NUCKS1	nuclear casein kinase and cyclin dependent kinase substrate 1
SMPDL3A	sphingomyelin phosphodiesterase acid like 3A
OMG	oligodendrocyte myelin glycoprotein
FIGN	fidgetin, microtubule severing factor
MYO5A	myosin VA
GRIK5	glutamate ionotropic receptor kainate type subunit 5
ELOVL6	ELOVL fatty acid elongase 6
PTCHD1	patched domain containing 1
MSN	moesin
PLXNB3	plexin B3
NDC80	NDC80 kinetochore complex component
ZEB2	zinc finger E-box binding homeobox 2
FANCD2	FA complementation group D2
PBDC1	polysaccharide biosynthesis domain containing 1
PXDN	peroxidasin
TAPBPL	TAP binding protein like
SEC14L2	SEC14 like lipid binding 2
SLCO4A1-AS1	SLCO4A1 antisense RNA 1
ALYREF	Aly/REF export factor
PARVA	parvin alpha
C1QTNF1	C1q and TNF related 1
CTDSPL	CTD small phosphatase like
ZFY	zinc finger protein Y-linked
OPHN1	oligophrenin 1
MAF	MAF bZIP transcription factor
NKX2-2	NK2 homeobox 2
AURKB	aurora kinase B
TRIM8	tripartite motif containing 8
HDGFL3	HDGF like 3
ERMAP	erythroblast membrane associated protein (Scianna blood group)
MEPCE	methylphosphate capping enzyme
EFEMP2	EGF containing fibulin extracellular matrix protein 2
KANK1	KN motif and ankyrin repeat domains 1
TRIM22	tripartite motif containing 22
CIP2A	cell proliferation regulating inhibitor of protein phosphatase 2A
GNG2	G protein subunit gamma 2
SPC25	SPC25 component of NDC80 kinetochore complex
RAB11B	RAB11B, member RAS oncogene family
MSI1	musashi RNA binding protein 1
CKAP2L	cytoskeleton associated protein 2 like
H2AC8	H2A clustered histone 8
NEMP1	nuclear envelope integral membrane protein 1
GRIA2	glutamate ionotropic receptor AMPA type subunit 2
FGD1	FYVE, RhoGEF and PH domain containing 1
TIMP4	TIMP metallopeptidase inhibitor 4
LONRF2	LON peptidase N-terminal domain and ring finger 2
ITGB5	integrin subunit beta 5
CDCA8	cell division cycle associated 8
CDK1	cyclin dependent kinase 1
NUDT3	nudix hydrolase 3
FKBP9	FKBP prolyl isomerase 9
MAP3K20	mitogen-activated protein kinase kinase kinase 20
CDCA3	cell division cycle associated 3
CDC25C	cell division cycle 25C
CEMIP	cell migration inducing hyaluronidase 1
TYRO3	TYRO3 protein tyrosine kinase
POMK	protein O-mannose kinase
MOB3B	MOB kinase activator 3B
TUBA1A	tubulin alpha 1a
ST8SIA1	ST8 alpha-N-acetyl-neuraminide alpha-2,8-sialyltransferase 1
NEK2	NIMA related kinase 2
SMC4	structural maintenance of chromosomes 4
FLII	FLII actin remodeling protein
SLC35D2	solute carrier family 35 member D2
GNAQ	G protein subunit alpha q
SH2D4A	SH2 domain containing 4A
MX1	MX dynamin like GTPase 1
NFKBIA	NFKB inhibitor alpha
CD109	CD109 molecule
PCDHB7	protocadherin beta 7
CTHRC1	collagen triple helix repeat containing 1
NCOA2	nuclear receptor coactivator 2
PRUNE2	prune homolog 2 with BCH domain
REV3L	REV3 like, DNA directed polymerase zeta catalytic subunit
TIMELESS	timeless circadian regulator
PDGFA	platelet derived growth factor subunit A
CERS2	ceramide synthase 2
CNTNAP1	contactin associated protein 1
GPX7	glutathione peroxidase 7
TLR4	toll like receptor 4
MAN2A2	mannosidase alpha class 2A member 2
NXPH1	neurexophilin 1
CENPN	centromere protein N
ANLN	anillin actin binding protein
SEMA6D	semaphorin 6D
KCTD1	potassium channel tetramerization domain containing 1
KIFC1	kinesin family member C1
CACNG5	calcium voltage-gated channel auxiliary subunit gamma 5
MIF	macrophage migration inhibitory factor
SEPTIN8	septin 8
HLA-DRA	major histocompatibility complex, class II, DR alpha
FAIM	Fas apoptotic inhibitory molecule
FCGR2A	Fc fragment of IgG receptor IIa
MPDU1	mannose-P-dolichol utilization defect 1
SHOX2	short stature homeobox 2
LRRC37B	leucine rich repeat containing 37B
DTX3	deltex E3 ubiquitin ligase 3
HOMER2	homer scaffold protein 2
ZFP36L1	ZFP36 ring finger protein like 1
ZMYND8	zinc finger MYND-type containing 8
APOBEC3G	apolipoprotein B mRNA editing enzyme catalytic subunit 3G
MBOAT1	membrane bound O-acyltransferase domain containing 1
SHISAL1	shisa like 1
TDRD3	tudor domain containing 3
DDX60L	DExD/H-box 60 like
CENPA	centromere protein A
PCDHB15	protocadherin beta 15
ARHGEF25	Rho guanine nucleotide exchange factor 25
POU6F1	POU class 6 homeobox 1
USP24	ubiquitin specific peptidase 24
RIMS2	regulating synaptic membrane exocytosis 2
NUSAP1	nucleolar and spindle associated protein 1
ABCB11	ATP binding cassette subfamily B member 11
WSB2	WD repeat and SOCS box containing 2
SENP6	SUMO specific peptidase 6
CRYAB	crystallin alpha B
OSR1	odd-skipped related transcription factor 1
ZNF358	zinc finger protein 358
AHSA2P	activator of HSP90 ATPase homolog 2, pseudogene
SLC4A4	solute carrier family 4 member 4
PROX1	prospero homeobox 1
CD101	CD101 molecule
H4C1	H4 clustered histone 1
B4GALT2	beta-1,4-galactosyltransferase 2
NUMA1	nuclear mitotic apparatus protein 1
CLMP	CXADR like membrane protein
TEAD2	TEA domain transcription factor 2
C1orf61	chromosome 1 open reading frame 61
TIA1	TIA1 cytotoxic granule associated RNA binding protein
BUB1B	BUB1 mitotic checkpoint serine/threonine kinase B
MAP4K4	mitogen-activated protein kinase kinase kinase kinase 4
TP53I3	tumor protein p53 inducible protein 3
MAGED2	MAGE family member D2
KIRREL1	kirre like nephrin family adhesion molecule 1
SLC16A4	solute carrier family 16 member 4
ZNF280D	zinc finger protein 280D
YWHAH	tyrosine 3-monooxygenase/tryptophan 5-monooxygenase activation protein eta
LCORL	ligand dependent nuclear receptor corepressor like
TCF4	transcription factor 4
CCDC149	coiled-coil domain containing 149
PSMB9	proteasome 20S subunit beta 9
CUX1	cut like homeobox 1
LIPG	lipase G, endothelial type
PAX6	paired box 6
UBE2Q2	ubiquitin conjugating enzyme E2 Q2
TMEM62	transmembrane protein 62
HRH2	histamine receptor H2
ARL8A	ADP ribosylation factor like GTPase 8A
TOX	thymocyte selection associated high mobility group box
CAMK2D	calcium/calmodulin dependent protein kinase II delta
PALMD	palmdelphin
LDB1	LIM domain binding 1
BIRC5	baculoviral IAP repeat containing 5
RCN1	reticulocalbin 1
SSPN	sarcospan
STAG2	stromal antigen 2
SALL1	spalt like transcription factor 1
ID3	inhibitor of DNA binding 3, HLH protein
HSD17B11	hydroxysteroid 17-beta dehydrogenase 11
H3C8	H3 clustered histone 8
CASP1	caspase 1
GPM6B	glycoprotein M6B
CDH11	cadherin 11
MTA1	metastasis associated 1
EPB41L3	erythrocyte membrane protein band 4.1 like 3
RHNO1	RAD9-HUS1-RAD1 interacting nuclear orphan 1
RACGAP1	Rac GTPase activating protein 1
BCAT1	branched chain amino acid transaminase 1
H2AC13	H2A clustered histone 13
KCNQ2	potassium voltage-gated channel subfamily Q member 2
SIRPA	signal regulatory protein alpha
SLC18A1	solute carrier family 18 member A1
TBX2	T-box transcription factor 2
PFKL	phosphofructokinase, liver type
SGCB	sarcoglycan beta
HDGF	heparin binding growth factor
SLC38A1	solute carrier family 38 member 1
SATB2	SATB homeobox 2
GBE1	1,4-alpha-glucan branching enzyme 1
KAT2B	lysine acetyltransferase 2B
VGLL4	vestigial like family member 4
CITED1	Cbp/p300 interacting transactivator with Glu/Asp rich carboxy-terminal domain 1
PXDC1	PX domain containing 1
ST6GAL1	ST6 beta-galactoside alpha-2,6-sialyltransferase 1
ANK2	ankyrin 2
CKS1B	CDC28 protein kinase regulatory subunit 1B
AK4	adenylate kinase 4
ATL3	atlastin GTPase 3
H4C13	H4 clustered histone 13
UBTF	upstream binding transcription factor
CSGALNACT1	chondroitin sulfate N-acetylgalactosaminyltransferase 1
CD74	CD74 molecule
ZBTB2	zinc finger and BTB domain containing 2
RUNX2	RUNX family transcription factor 2
EPHA3	EPH receptor A3
ADNP	activity dependent neuroprotector homeobox
H2AZ1	H2A.Z variant histone 1
SMAD3	SMAD family member 3
NCSTN	nicastrin
HINT1	histidine triad nucleotide binding protein 1
SCD5	stearoyl-CoA desaturase 5
MAD2L1	mitotic arrest deficient 2 like 1
NRN1	neuritin 1
MYO16	myosin XVI
CAMK2N1	calcium/calmodulin dependent protein kinase II inhibitor 1
SRPX	sushi repeat containing protein X-linked
RGS12	regulator of G protein signaling 12
TUBA1B	tubulin alpha 1b
ANGPT2	angiopoietin 2
CTTNBP2	cortactin binding protein 2
ZBTB47	zinc finger and BTB domain containing 47
IFIH1	interferon induced with helicase C domain 1
TMBIM4	transmembrane BAX inhibitor motif containing 4
MDGA2	MAM domain containing glycosylphosphatidylinositol anchor 2
PARP4	poly(ADP-ribose) polymerase family member 4
EEF2K	eukaryotic elongation factor 2 kinase
ADAM19	ADAM metallopeptidase domain 19
RPRD2	regulation of nuclear pre-mRNA domain containing 2
SHISA4	shisa family member 4
TSHZ1	teashirt zinc finger homeobox 1
ANTXR1	ANTXR cell adhesion molecule 1
PARP9	poly(ADP-ribose) polymerase family member 9
ZNF704	zinc finger protein 704
CNTNAP3	contactin associated protein like 3
SEMA3A	semaphorin 3A
MZT2B	mitotic spindle organizing protein 2B
CRISPLD1	cysteine rich secretory protein LCCL domain containing 1
NIPAL2	NIPA like domain containing 2
PCBP4	poly(rC) binding protein 4
FIBIN	fin bud initiation factor homolog
ZC3HAV1L	zinc finger CCCH-type containing, antiviral 1 like
KIF11	kinesin family member 11
LAMA4	laminin subunit alpha 4
PHLPP1	PH domain and leucine rich repeat protein phosphatase 1
ARHGAP21	Rho GTPase activating protein 21
DENND5B	DENN domain containing 5B
TUBA1C	tubulin alpha 1c
CUEDC2	CUE domain containing 2
NRIP1	nuclear receptor interacting protein 1
SLC35E2B	solute carrier family 35 member E2B
CALD1	caldesmon 1
CDCA5	cell division cycle associated 5
PLAAT4	phospholipase A and acyltransferase 4
TP53I11	tumor protein p53 inducible protein 11
POSTN	periostin
APCDD1	APC down-regulated 1
LEMD1	LEM domain containing 1
SNX5	sorting nexin 5
HLA-DMA	major histocompatibility complex, class II, DM alpha
PCDHB14	protocadherin beta 14
CACNA2D1	calcium voltage-gated channel auxiliary subunit alpha2delta 1
PGM5	phosphoglucomutase 5
SLC25A43	solute carrier family 25 member 43
CPEB2	cytoplasmic polyadenylation element binding protein 2
MYBL2	MYB proto-oncogene like 2
SMAD1	SMAD family member 1
VANGL2	VANGL planar cell polarity protein 2
SCMH1	Scm polycomb group protein homolog 1
ZNF644	zinc finger protein 644
ANGEL2	angel homolog 2
GASK1B	golgi associated kinase 1B
DLL1	delta like canonical Notch ligand 1
SPRY2	sprouty RTK signaling antagonist 2
IVNS1ABP	influenza virus NS1A binding protein
TP53	tumor protein p53
VXN	vexin
CASP7	caspase 7
CENPM	centromere protein M
RETREG1	reticulophagy regulator 1
DCTN6	dynactin subunit 6
CDKN2C	cyclin dependent kinase inhibitor 2C
NES	nestin
ANAPC16	anaphase promoting complex subunit 16
DENND2B	DENN domain containing 2B
FAM131B	family with sequence similarity 131 member B
ANXA4	annexin A4
RIOK2	RIO kinase 2
DCC	DCC netrin 1 receptor
LRRC4B	leucine rich repeat containing 4B
BBOX1	gamma-butyrobetaine hydroxylase 1
IL6	interleukin 6
NRSN2	neurensin 2
IL7R	interleukin 7 receptor
SOCS6	suppressor of cytokine signaling 6
CARD16	caspase recruitment domain family member 16
WLS	Wnt ligand secretion mediator
POU2F1	POU class 2 homeobox 1
PCDHB5	protocadherin beta 5
ARID1B	AT-rich interaction domain 1B
SLC25A13	solute carrier family 25 member 13
TOE1	target of EGR1, exonuclease
PCDHB3	protocadherin beta 3
IFI44L	interferon induced protein 44 like
DLG5	discs large MAGUK scaffold protein 5
MAPK10	mitogen-activated protein kinase 10
SP100	SP100 nuclear antigen
FRMD4B	FERM domain containing 4B
OLIG1	oligodendrocyte transcription factor 1
PTN	pleiotrophin
DLX1	distal-less homeobox 1
POLE2	DNA polymerase epsilon 2, accessory subunit
ZADH2	zinc binding alcohol dehydrogenase domain containing 2
ARID2	AT-rich interaction domain 2
ACSS3	acyl-CoA synthetase short chain family member 3
FAXC	failed axon connections homolog, metaxin like GST domain containing
SCN2A	sodium voltage-gated channel alpha subunit 2
KIF26B	kinesin family member 26B
DECR1	2,4-dienoyl-CoA reductase 1
SOS2	SOS Ras/Rho guanine nucleotide exchange factor 2
RRM2	ribonucleotide reductase regulatory subunit M2
CRIP2	cysteine rich protein 2
E2F3	E2F transcription factor 3
NEIL3	nei like DNA glycosylase 3
FZD7	frizzled class receptor 7
DRAM2	DNA damage regulated autophagy modulator 2
SOBP	sine oculis binding protein homolog
